# Supplementary material for: Srlp is crucial for the self-renewal and differentiation of germline stem cells via RpL6 signals in Drosophila testes
Source: Cell Death Dis. 2019 Apr 1;10(4):294. doi: 10.1038/s41419-019-1527-z (PMC6443671; doi:10.1038/s41419-019-1527-z)
Supplement: Supplementary file 12 — Table S1 [file 41419_2019_1527_MOESM12_ESM.xlsx]

## Sheet: 205pro
GI NO	Score	Mass	Matches	Sequences	emPAI	protein description	species
gi|7299632|gb|AAF54816.1|	878	41935	89 (37)	22 (14)	5.17	Srlp	Drosophila melanogaster]
gi|7302470|gb|AAF57555.1|	373	50571	42 (22)	11 (8)	0.66	beta-Tubulin at 56D, isoform B	Drosophila melanogaster]
gi|23172610|gb|AAN14192.1|	305	23859	16 (10)	7 (4)	1.51	ribosomal protein S8, isoform C	Drosophila melanogaster]
gi|17137654|ref|NP_477421.1|	265	46861	27 (11)	13 (7)	0.61	enolase, isoform A	Drosophila melanogaster]
gi|7298512|gb|AAF53731.1|	226	25071	5 (4)	3 (2)	0.28	CG10641	Drosophila melanogaster]
gi|7297772|gb|AAF53022.1|	225	30531	22 (11)	12 (6)	1.06	porin, isoform A	Drosophila melanogaster]
gi|7296991|gb|AAF52262.1|	225	71371	21 (8)	15 (7)	0.37	lamin, isoform A	Drosophila melanogaster]
gi|7298302|gb|AAF53532.1|	212	47179	12 (7)	7 (4)	0.31	calcium-binding protein 1	Drosophila melanogaster]
gi|7303809|gb|AAF58856.1|	190	21630	9 (7)	5 (3)	0.78	seele	Drosophila melanogaster]
gi|21645522|gb|AAM71060.1|	190	28324	11 (5)	7 (4)	0.74	14-3-3zeta, isoform D	Drosophila melanogaster]
gi|7293507|gb|AAF48881.1|	186	18605	10 (6)	7 (4)	0.94	CG6891, isoform A	Drosophila melanogaster]
gi|7291477|gb|AAF46903.1|	179	59612	35 (8)	17 (6)	0.38	bellwether	Drosophila melanogaster]
gi|7303207|gb|AAF58270.1|	169	74248	25 (11)	17 (9)	0.48	heat shock protein cognate 5	Drosophila melanogaster]
gi|7294961|gb|AAF50290.1|	163	19751	9 (6)	5 (4)	0.88	heat shock protein 22, isoform A	Drosophila melanogaster]
gi|7303400|gb|AAF58457.1|	152	23007	5 (4)	3 (3)	0.72	nascent polypeptide associated complex protein alpha subunit, isoform B	Drosophila melanogaster]
gi|7299413|gb|AAF54603.1|	138	19796	8 (3)	6 (2)	0.37	translationally controlled tumor protein	Drosophila melanogaster]
gi|23171010|gb|AAN13512.1|	133	14551	13 (3)	8 (2)	0.52	fatty acid bindin protein, isoform B	Drosophila melanogaster]
gi|7296589|gb|AAF51871.1|	132	20732	13 (4)	8 (2)	0.35	ADP ribosylation factor 79F, isoform A	Drosophila melanogaster]
gi|7291892|gb|AAF47311.1|	132	237395	30 (8)	21 (6)	0.1	zipper, isoform A	Drosophila melanogaster]
gi|28381065|gb|AAF58977.2|	129	25428	8 (4)	7 (3)	0.45	shrub	Drosophila melanogaster]
gi|7302198|gb|AAF57294.1|	128	42196	32 (11)	15 (6)	0.97	actin 42A	Drosophila melanogaster]
gi|28380310|gb|AAO41167.1|	128	88252	5 (4)	3 (2)	0.08	A kinase anchor protein 200, isoform D	Drosophila melanogaster]
gi|7301454|gb|AAF56579.1|	125	39251	15 (7)	11 (4)	0.5	aldolase, isoform B	Drosophila melanogaster]
gi|21357875|ref|NP_650401.1|	123	52525	10 (6)	6 (3)	0.2	CG3731, isoform B	Drosophila melanogaster]
gi|7291296|gb|AAF46726.1|	121	24116	9 (6)	6 (3)	0.48	Fkbp13, isoform A	Drosophila melanogaster]
gi|7302114|gb|AAF57214.1|	119	124522	9 (4)	8 (3)	0.08	Microtubule-associated protein 205, isoform A	Drosophila melanogaster]
gi|7296765|gb|AAF52043.1|	115	23847	4 (4)	4 (4)	0.69	CG11999	Drosophila melanogaster]
gi|7304341|gb|AAF59372.1|	114	30549	16 (7)	10 (5)	0.68	ribosomal protein S3A, isoform A	Drosophila melanogaster]
gi|7291241|gb|AAF46672.1|	114	22765	14 (6)	8 (3)	0.73	CG4038	Drosophila melanogaster]
gi|23093206|gb|AAF49304.3|	113	67342	8 (4)	5 (3)	0.15	NUCB1	Drosophila melanogaster]
gi|17137602|ref|NP_477392.1|	107	37969	13 (4)	7 (2)	0.29	supercoiling factor, isoform A	Drosophila melanogaster]
gi|7297564|gb|AAF52818.1|	105	49335	11 (4)	9 (4)	0.3	FK506-binding protein FKBP59	Drosophila melanogaster]
gi|7297803|gb|AAF53053.1|	104	20060	9 (4)	7 (4)	0.86	deoxyuridine triphosphatase, isoform A	Drosophila melanogaster]
gi|7291757|gb|AAF47178.1|	103	57251	15 (7)	8 (3)	0.18	nucleolar protein at 60B, isoform A	Drosophila melanogaster]
gi|17136518|ref|NP_476750.1|	102	30266	6 (5)	5 (4)	0.52	stubarista, isoform A	Drosophila melanogaster]
gi|7298546|gb|AAF53765.1|	99	30365	12 (6)	8 (4)	0.51	lethal (2) 37Cc, isoform B	Drosophila melanogaster]
gi|7294089|gb|AAF49444.1|	97	45559	8 (4)	7 (3)	0.23	CG4169, isoform A	Drosophila melanogaster]
gi|158028510|gb|AAN11908.2|	96	22412	1 (1)	1 (1)	0.15	CG32068	Drosophila melanogaster]
gi|7299486|gb|AAF54674.1|	93	14946	3 (3)	2 (2)	0.51	CG14715	Drosophila melanogaster]
gi|22832050|gb|AAN09267.1|	92	34421	14 (5)	11 (4)	0.45	stress-sensitive B, isoform C	Drosophila melanogaster]
gi|22832345|gb|AAN09389.1|	92	39043	5 (3)	4 (3)	0.28	cabeza, isoform B	Drosophila melanogaster]
gi|61678423|gb|AAM68848.2|	91	135935	2 (2)	2 (2)	0.05	lingerer, isoform A	Drosophila melanogaster]
gi|7296836|gb|AAF52112.1|	91	46101	8 (2)	8 (2)	0.15	CG9775, isoform A	Drosophila melanogaster]
gi|7298277|gb|AAF53507.1|	91	40874	5 (2)	3 (1)	0.08	endonuclease G inhibitor, isoform A	Drosophila melanogaster]
gi|440214460|gb|AAF57941.3|	90	24289	8 (4)	5 (3)	0.47	elongation factor 1 beta	Drosophila melanogaster]
gi|7297615|gb|AAF52868.1|	88	29591	19 (6)	9 (4)	0.53	ribosomal protein L7	Drosophila melanogaster]
gi|7294353|gb|AAF49701.1|	84	17940	7 (4)	7 (4)	0.99	NHP2, isoform A	Drosophila melanogaster]
gi|7297204|gb|AAF52470.1|	84	10175	4 (1)	2 (1)	0.34	smt3	Drosophila melanogaster]
gi|21355917|ref|NP_647860.1|	82	20859	10 (4)	6 (4)	0.82	Chd64, isoform B	Drosophila melanogaster]
gi|23094017|gb|AAN12061.1|	78	17535	7 (4)	4 (3)	0.7	Sh3beta, isoform A	Drosophila melanogaster]
gi|7298519|gb|AAF53738.1|	78	12398	4 (2)	3 (2)	0.63	ribosomal protein L30, isoform C	Drosophila melanogaster]
gi|7302089|gb|AAF57190.1|	78	51670	4 (3)	4 (3)	0.2	CG1910, isoform A	Drosophila melanogaster]
gi|7299380|gb|AAF54571.1|	78	41048	5 (2)	2 (1)	0.08	formaldehyde dehydrogenase	Drosophila melanogaster]
gi|28380505|gb|AAF49465.2|	77	47361	7 (3)	6 (2)	0.14	failed axon connections, isoform A	Drosophila melanogaster]
gi|7302066|gb|AAF57167.1|	77	29775	10 (2)	7 (2)	0.24	ribosomal protein L6, isoform B	Drosophila melanogaster]
gi|17136288|ref|NP_476615.1|	72	35796	6 (4)	3 (2)	0.19	annexin X, isoform A	Drosophila melanogaster]
gi|7291445|gb|AAF46871.1|	73	15095	4 (2)	3 (2)	0.5	ribosomal protein S24	Drosophila melanogaster]
gi|7303486|gb|AAF58542.1|	73	16800	4 (3)	3 (2)	0.44	calmodulin, isoform A	Drosophila melanogaster]
gi|7290080|gb|AAF45546.1|	72	30649	7 (3)	6 (3)	0.36	ribosomal protein L22	Drosophila melanogaster]
gi|7295067|gb|AAF50393.1|	72	19219	4 (2)	4 (2)	0.38	ribosomal protein L14	Drosophila melanogaster]
gi|30923652|gb|EAA46129.1|	71	52399	3 (2)	2 (1)	0.13	eukaryotic initiation factor 4B, isoform B	Drosophila melanogaster]
gi|7290585|gb|AAF46035.1|	71	62634	4 (1)	3 (1)	0.05	CG15784	Drosophila melanogaster]
gi|7294760|gb|AAF50095.1|	70	15974	5 (3)	2 (1)	0.47	superoxide dismutase, isoform A	Drosophila melanogaster]
gi|7294919|gb|AAF50249.1|	70	22610	21 (5)	11 (4)	0.74	ribosomal protein S9, isoform A	Drosophila melanogaster]
gi|7301916|gb|AAF57023.1|	70	22156	10 (4)	7 (4)	0.76	ribosomal protein S7, isoform A	Drosophila melanogaster]
gi|45445835|gb|AAS64975.1|	69	76123	13 (4)	9 (2)	0.09	protein on ecdysone puffs, isoform C	Drosophila melanogaster]
gi|7300703|gb|AAF55850.1|	68	24345	11 (3)	8 (2)	0.29	Rab11, isoform A	Drosophila melanogaster]
gi|45447018|gb|AAF48589.2|	67	24936	4 (2)	3 (1)	0.13	cyclophilin 1	Drosophila melanogaster]
gi|7299759|gb|AAF54939.1|	67	45886	5 (3)	4 (2)	0.15	DnaJ-like-2, isoform A	Drosophila melanogaster]
gi|7296522|gb|AAF51807.1|	66	34295	7 (3)	4 (2)	0.2	ribosomal protein LP0, isoform A	Drosophila melanogaster]
gi|17136248|ref|NP_476595.1|	65	46249	5 (3)	4 (2)	0.15	eukaryotic initiation factor 4a, isoform C	Drosophila melanogaster]
gi|21645412|gb|AAF58277.2|	64	16064	4 (1)	4 (1)	0.21	ribosomal protein S23	Drosophila melanogaster]
gi|7304217|gb|AAF59252.1|	64	62496	5 (2)	3 (1)	0.05	inos	Drosophila melanogaster]
gi|7293608|gb|AAF48980.1|	63	20829	7 (2)	4 (2)	0.35	CG14207, isoform A	Drosophila melanogaster]
gi|7297989|gb|AAF53231.1|	62	68544	7 (1)	6 (1)	0.05	V-ATPase 69 kDa subunit 2, isoform A	Drosophila melanogaster]
gi|7291436|gb|AAF46862.1|	61	16878	8 (3)	6 (3)	0.73	ribosomal protein S16	Drosophila melanogaster]
gi|7291525|gb|AAF46950.1|	61	34673	20 (3)	12 (3)	0.32	fibrillarin	Drosophila melanogaster]
gi|23172692|gb|AAF57053.2|	59	63360	8 (2)	6 (2)	0.11	prolyl-4-hydroxylase-alpha EFB	Drosophila melanogaster]
gi|7302476|gb|AAF57560.1|	57	21270	6 (2)	5 (1)	0.16	ribosomal protein L11	Drosophila melanogaster]
gi|7303698|gb|AAF58748.1|	56	31426	2 (1)	2 (1)	0.11	proteasome beta5 subunit, isoform A	Drosophila melanogaster]
gi|7304146|gb|AAF59183.1|	56	27487	2 (1)	2 (1)	0.12	proteasome alpha1 subunit, isoform A	Drosophila melanogaster]
gi|7292335|gb|AAF47742.1|	56	16019	12 (3)	6 (1)	0.47	ribosomal protein L28, isoform B	Drosophila melanogaster]
gi|23172543|gb|AAF56866.2|	56	28612	4 (3)	3 (2)	0.25	phosphoglyceromutase, isoform A	Drosophila melanogaster]
gi|7300136|gb|AAF55303.1|	55	20580	11 (4)	5 (3)	0.58	mesencephalic astrocyte-derived neurotrophic factor	Drosophila melanogaster]
gi|7291228|gb|AAF46660.1|	55	32853	6 (3)	3 (1)	0.1	capping protein alpha	Drosophila melanogaster]
gi|7290065|gb|AAF45531.1|	53	13494	5 (3)	4 (3)	0.96	ribosomal protein L36, isoform B	Drosophila melanogaster]
gi|7299259|gb|AAF54455.1|	53	44576	11 (2)	9 (2)	0.15	CG8507	Drosophila melanogaster]
gi|7304214|gb|AAF59249.1|	52	43411	1 (1)	1 (1)	0.08	p47	Drosophila melanogaster]
gi|19922726|ref|NP_611645.1|	52	76258	5 (1)	5 (1)	0.04	Fmr1, isoform A	Drosophila melanogaster]
gi|7292250|gb|AAF47659.1|	52	27989	5 (1)	5 (1)	0.12	ribosomal protein L8, isoform A	Drosophila melanogaster]
gi|22833030|gb|AAF46415.2|	52	67930	15 (4)	14 (4)	0.21	moesin, isoform D	Drosophila melanogaster]
gi|7296990|gb|AAF52261.1|	51	49077	2 (2)	1 (1)	0.07	helicase at 25E, isoform A	Drosophila melanogaster]
gi|7301823|gb|AAF56932.1|	51	33078	2 (1)	2 (1)	0.1	ATP synthase-gamma chain, isoform B	Drosophila melanogaster]
gi|7291877|gb|AAF47296.1|	51	28973	2 (1)	2 (1)	0.11	CG3760, isoform B	Drosophila melanogaster]
gi|23172241|gb|AAF56385.2|	51	33685	2 (1)	2 (1)	0.1	CG11790, isoform A	Drosophila melanogaster]
gi|7293420|gb|AAF48797.1|	51	27002	5 (3)	3 (2)	0.26	scully, isoform A	Drosophila melanogaster]
gi|7296910|gb|AAF52183.1|	51	36365	4 (2)	2 (1)	0.19	Trip1	Drosophila melanogaster]
gi|23093371|gb|AAF49532.2|	51	21307	4 (1)	2 (1)	0.16	signal sequence receptor beta	Drosophila melanogaster]
gi|7291729|gb|AAF47151.1|	50	17922	9 (3)	5 (2)	0.41	eIF-5A, isoform A	Drosophila melanogaster]
gi|23171018|gb|AAN13516.1|	50	21628	5 (2)	4 (2)	0.33	jupiter, isoform H	Drosophila melanogaster]
gi|7297305|gb|AAF52566.1|	49	36109	6 (1)	6 (1)	0.09	receptor of activated protein kinase C 1, isoform A	Drosophila melanogaster]
gi|7296934|gb|AAF52207.1|	49	39486	3 (1)	2 (1)	0.08	CG31650, isoform B	Drosophila melanogaster]
gi|23172549|gb|AAF56877.2|	48	49222	4 (1)	4 (1)	0.07	Ef1gamma, isoform A	Drosophila melanogaster]
gi|318068488|gb|AAF53696.4|	48	27761	4 (2)	4 (2)	0.25	Jwa ortholog, partial	Drosophila melanogaster]
gi|7299517|gb|AAF54704.1|	48	61359	7 (1)	6 (1)	0.05	glorund, isoform A	Drosophila melanogaster]
gi|7295918|gb|AAF51217.1|	48	15508	1 (1)	1 (1)	0.22	CG9894, isoform A	Drosophila melanogaster]
gi|7300667|gb|AAF55815.1|	48	14633	4 (2)	3 (1)	0.23	ribosomal protein S30, isoform A	Drosophila melanogaster]
gi|45446076|gb|AAF51788.3|	48	72163	8 (1)	5 (1)	0.05	Nopp140, isoform A	Drosophila melanogaster]
gi|7301368|gb|AAF56495.1|	47	15893	1 (1)	1 (1)	0.21	ribosomal protein L27, isoform A	Drosophila melanogaster]
gi|7295891|gb|AAF51191.1|	47	9333	3 (2)	2 (1)	0.37	ribosomal protein S21, isoform A	Drosophila melanogaster]
gi|7297622|gb|AAF52875.1|	47	31211	6 (1)	4 (1)	0.11	proteasome 35kD subunit	Drosophila melanogaster]
gi|7302468|gb|AAF57553.1|	47	37269	3 (1)	2 (1)	0.09	meiotic W68	Drosophila melanogaster]
gi|23096130|gb|AAF50002.2|	46	24429	2 (1)	2 (1)	0.14	ribosomal protein L10Ab, isoform A	Drosophila melanogaster]
gi|23093564|gb|AAN11845.1|	46	15501	2 (2)	1 (1)	0.22	ribosomal protein S12	Drosophila melanogaster]
gi|7294956|gb|AAF50285.1|	45	23659	6 (1)	2 (1)	0.14	heat shock protein 27	Drosophila melanogaster]
gi|17137088|ref|NP_477090.1|	45	23717	4 (2)	3 (2)	0.3	Rab2, isoform A	Drosophila melanogaster]
gi|7297188|gb|AAF52454.1|	45	28079	1 (1)	1 (1)	0.12	x16, isoform A	Drosophila melanogaster]
gi|7302113|gb|AAF57213.1|	45	60387	6 (2)	4 (2)	0.11	modulo, isoform A	Drosophila melanogaster]
gi|7297358|gb|AAF52618.1|	44	23228	2 (1)	2 (1)	0.14	suppressor of variegation 205, isoform A	Drosophila melanogaster]
gi|7297626|gb|AAF52879.1|	44	28974	7 (1)	4 (1)	0.11	eEF1delta, isoform B	Drosophila melanogaster]
gi|7292133|gb|AAF47545.1|	44	29445	10 (3)	7 (2)	0.24	ribosomal protein L23A	Drosophila melanogaster]
gi|7293234|gb|AAF48616.1|	43	35154	10 (1)	6 (1)	0.09	RNA-binding protein 2, isoform A	Drosophila melanogaster]
gi|7297799|gb|AAF53049.1|	43	21549	9 (3)	6 (2)	0.34	ribosomal protein L9, isoform B	Drosophila melanogaster]
gi|7295967|gb|AAF51265.1|	43	24172	5 (3)	3 (2)	0.3	Rab5, isoform A	Drosophila melanogaster]
gi|7291234|gb|AAF46666.1|	42	31822	2 (1)	2 (1)	0.1	CG10527	Drosophila melanogaster]
gi|17136376|ref|NP_476666.1|	42	91665	3 (1)	2 (1)	0.04	armadillo, isoform A	Drosophila melanogaster]
gi|7298671|gb|AAF53885.1|	42	44857	5 (2)	3 (1)	0.15	La autoantigen-like	Drosophila melanogaster]
gi|18860011|ref|NP_573111.1|	42	47310	1 (1)	1 (1)	0.07	CG9911, isoform A	Drosophila melanogaster]
gi|17136880|ref|NP_476963.1|	41	17068	3 (1)	2 (1)	0.2	ribosomal protein L27A, isoform A	Drosophila melanogaster]
gi|7299601|gb|AAF54786.1|	41	24022	5 (2)	3 (1)	0.14	glutathione S transferase D1, isoform A	Drosophila melanogaster]
gi|7291886|gb|AAF47305.1|	40	24154	10 (1)	7 (1)	0.14	ribosomal protein L19, isoform A	Drosophila melanogaster]
gi|23170969|gb|AAN13495.1|	40	13193	4 (2)	3 (2)	0.58	ribosomal protein S25, isoform A	Drosophila melanogaster]
gi|23092913|gb|AAN11562.1|	40	26620	4 (2)	2 (1)	0.13	PHGPx, isoform D	Drosophila melanogaster]
gi|7301831|gb|AAF56940.1|	40	27258	5 (1)	5 (1)	0.12	CG7834, isoform B	Drosophila melanogaster]
gi|7296942|gb|AAF52215.1|	40	34550	2 (1)	1 (1)	0.1	regulatory particle non-ATPase 11	Drosophila melanogaster]
gi|7297553|gb|AAF52807.1|	38	50457	4 (2)	3 (1)	0.07	uninitiated, isoform A	Drosophila melanogaster]
gi|7295556|gb|AAF50868.1|	38	31794	2 (1)	1 (1)	0.1	CG1532	Drosophila melanogaster]
gi|7300694|gb|AAF55841.1|	38	36320	8 (1)	6 (1)	0.09	annexin IX, isoform A	Drosophila melanogaster]
gi|45446641|gb|AAF56330.3|	38	231517	35 (1)	30 (1)	0.01	abnormal spindle	Drosophila melanogaster]
gi|7296855|gb|AAF52130.1|	37	59934	5 (1)	4 (1)	0.05	lost, isoform A	Drosophila melanogaster]
gi|22945615|gb|AAF52189.2|	36	44926	5 (1)	4 (1)	0.07	GDP-mannose 4,6-dehydratase	Drosophila melanogaster]
gi|17738015|ref|NP_524387.1|	35	26534	8 (3)	4 (2)	0.27	peroxiredoxin 3	Drosophila melanogaster]
gi|7296094|gb|AAF51389.1|	35	71290	7 (1)	6 (1)	0.05	CG5397, isoform A	Drosophila melanogaster]
gi|158028495|gb|AAF50229.3|	35	55652	7 (1)	4 (1)	0.06	CG33696	Drosophila melanogaster]
gi|10728195|gb|AAF48082.2|	35	47362	2 (1)	2 (1)	0.07	pretaporter, isoform A	Drosophila melanogaster]
gi|7293189|gb|AAF48572.1|	35	64318	7 (1)	4 (1)	0.05	peroxisomal multifunctional enzyme type 2	Drosophila melanogaster]
gi|7299227|gb|AAF54424.1|	34	20854	3 (1)	3 (1)	0.16	CG16817, isoform A	Drosophila melanogaster]
gi|17737553|ref|NP_523999.1|	33	20730	5 (2)	3 (1)	0.16	heat shock protein 23, isoform A	Drosophila melanogaster]
gi|7303250|gb|AAF58312.1|	33	42158	3 (1)	2 (1)	0.08	CG13349, isoform A	Drosophila melanogaster]
gi|23171849|gb|AAN13850.1|	32	73442	10 (1)	5 (1)	0.04	interacts with the C terminus of ELL 1, isoform B	Drosophila melanogaster]
gi|7296733|gb|AAF52012.1|	32	24631	4 (1)	3 (1)	0.14	Protein-L-isoaspartate (D-aspartate) O-methyltransferase, isoform A	Drosophila melanogaster]
gi|19920450|ref|NP_608509.1|	32	78718	8 (1)	8 (1)	0.04	CG3345	Drosophila melanogaster]
gi|7295516|gb|AAF50829.1|	31	18479	2 (1)	1 (1)	0.18	dodo	Drosophila melanogaster]
gi|45445401|gb|AAF47227.2|	31	38143	3 (1)	3 (1)	0.09	nucleosome remodeling factor - 38kD, isoform A	Drosophila melanogaster]
gi|7294387|gb|AAF49734.1|	31	39338	2 (1)	2 (1)	0.08	mitochondrial phosphate carrier protein, isoform B	Drosophila melanogaster]
gi|7294421|gb|AAF49766.1|	30	89016	12 (3)	7 (2)	0.07	Hsc70Cb, isoform A	Drosophila melanogaster]
gi|7295462|gb|AAF50777.1|	30	36001	10 (1)	6 (1)	0.09	blanks	Drosophila melanogaster]
gi|7299401|gb|AAF54591.1|	30	60308	7 (1)	4 (1)	0.05	Ugt86Da	Drosophila melanogaster]
gi|7301130|gb|AAF56264.1|	30	20405	3 (1)	1 (1)	0.16	spase 22/23-subunit, isoform A	Drosophila melanogaster]
gi|7293721|gb|AAF49090.1|	29	23204	8 (2)	7 (2)	0.31	RhoGDI, isoform A	Drosophila melanogaster]
gi|7293863|gb|AAF49228.1|	29	57627	2 (1)	2 (1)	0.06	catalase	Drosophila melanogaster]
gi|272407096|gb|ACZ94296.1|	29	55489	6 (1)	4 (1)	0.06	Male-specific transcript 36Fb	Drosophila melanogaster]
gi|318068313|gb|ADV36948.1|	29	87459	7 (1)	6 (1)	0.04	Blastoderm-specific gene 25D, isoform D	Drosophila melanogaster]
gi|7302823|gb|AAF57897.1|	29	58576	9 (1)	8 (1)	0.06	CG15611, isoform A	Drosophila melanogaster]
gi|7300548|gb|AAF55701.1|	28	84675	8 (2)	7 (1)	0.04	branchless, isoform A	Drosophila melanogaster]
gi|45445081|gb|AAS64675.1|	28	51734	6 (1)	4 (1)	0.06	CG33303, isoform A	Drosophila melanogaster]
gi|22945519|gb|AAF51408.2|	28	45975	5 (2)	3 (2)	0.15	capulet, isoform A	Drosophila melanogaster]
gi|23170752|gb|AAF54308.2|	28	55172	9 (1)	8 (1)	0.06	skpA associated protein, isoform A	Drosophila melanogaster]
gi|7290684|gb|AAF46132.1|	28	19999	1 (1)	1 (1)	0.17	spaghetti squash	Drosophila melanogaster]
gi|7301879|gb|AAF56987.1|	27	17416	4 (1)	3 (1)	0.19	CG7911, isoform A	Drosophila melanogaster]
gi|7291983|gb|AAF47398.1|	27	39071	5 (1)	2 (1)	0.08	UDP-galactose 4'-epimerase, isoform A	Drosophila melanogaster]
gi|22946351|gb|AAF53220.2|	26	100425	6 (2)	5 (1)	0.03	CG5787, isoform A	Drosophila melanogaster]
gi|7297844|gb|AAF53093.1|	26	69527	2 (1)	2 (1)	0.05	meiotic recombination 11	Drosophila melanogaster]
gi|7304320|gb|AAF59352.1|	26	45867	1 (1)	1 (1)	0.07	Rad23, isoform A	Drosophila melanogaster]
gi|7302191|gb|AAF57287.1|	26	75390	10 (1)	9 (1)	0.04	CG7856	Drosophila melanogaster]
gi|22832129|gb|AAN09307.1|	26	72928	7 (1)	6 (1)	0.05	CG32651	Drosophila melanogaster]
gi|440217379|gb|AGB95911.1|	26	127005	8 (1)	5 (1)	0.03	2mit, isoform B	Drosophila melanogaster]
gi|157400132|gb|AAF52833.3|	25	35504	1 (1)	1 (1)	0.09	CG31712, isoform A	Drosophila melanogaster]
gi|7302124|gb|AAF57223.1|	25	131054	5 (1)	4 (1)	0.02	Ac3, isoform A	Drosophila melanogaster]
gi|7298225|gb|AAF53458.1|	25	52956	3 (1)	3 (1)	0.06	escargot	Drosophila melanogaster]
gi|22947047|gb|AAF57234.2|	25	116189	6 (1)	4 (1)	0.03	CG31612, isoform A	Drosophila melanogaster]
gi|383291525|gb|ADV37074.2|	25	570958	31 (1)	26 (1)	0.01	tweek, isoform F	Drosophila melanogaster]
gi|7297568|gb|AAF52822.1|	24	29110	3 (1)	3 (1)	0.11	ribosomal protein S2, isoform A	Drosophila melanogaster]
gi|7303816|gb|AAF58863.1|	24	89545	7 (1)	5 (1)	0.04	TER94, isoform A	Drosophila melanogaster]
gi|22831817|gb|AAN09169.1|	24	58351	10 (1)	7 (1)	0.06	knockdown, isoform B	Drosophila melanogaster]
gi|157400096|gb|AAF52472.2|	24	401100	8 (1)	7 (1)	0.01	uninflatable, isoform A	Drosophila melanogaster]
gi|21645587|gb|AAG22305.2|	23	14009	3 (1)	2 (1)	0.24	cytochrome b5, isoform A	Drosophila melanogaster]
gi|23172107|gb|AAF56219.2|	23	29832	2 (2)	1 (1)	0.11	CG33108, isoform A	Drosophila melanogaster]
gi|7303703|gb|AAF58753.1|	23	7629	2 (2)	2 (2)	1.13	CG7637	Drosophila melanogaster]
gi|17738065|ref|NP_524415.1|	23	29945	2 (1)	2 (1)	0.11	mitochondrial transcription factor A, isoform A	Drosophila melanogaster]
gi|220902279|gb|AAO41349.2|	23	260237	18 (2)	14 (1)	0.01	CG15086, isoform F	Drosophila melanogaster]
gi|7297390|gb|AAF52649.1|	22	17168	7 (1)	4 (1)	0.2	ribosomal protein S13, isoform A	Drosophila melanogaster]
gi|7293320|gb|AAF48700.1|	22	25760	9 (1)	6 (1)	0.13	ribosomal protein S5a	Drosophila melanogaster]
gi|7292159|gb|AAF47571.1|	21	45520	3 (1)	3 (1)	0.07	Cdc37	Drosophila melanogaster]
gi|7303511|gb|AAF58566.1|	21	15686	5 (1)	4 (1)	0.22	small ribonucleoprotein particle protein SmD3	Drosophila melanogaster]
gi|440215341|gb|ABW08472.3|	21	296838	11 (1)	9 (1)	0.01	still life, isoform K	Drosophila melanogaster]
gi|51951087|gb|EAL24589.1|	20	49867	9 (1)	7 (1)	0.07	CG17683, isoform D	Drosophila melanogaster]
gi|23170555|gb|AAF52162.2|	20	82648	3 (1)	3 (1)	0.04	gelsolin, isoform A	Drosophila melanogaster]
gi|7299652|gb|AAF54836.1|	19	54800	3 (1)	3 (1)	0.06	vacuolar H[+]-ATPase 55kD B subunit, isoform A	Drosophila melanogaster]
gi|7301992|gb|AAF57097.1|	19	109029	9 (1)	7 (1)	0.03	Saposin-related, isoform A	Drosophila melanogaster]
gi|3929698|emb|CAA21319.1|	18	70281	7 (1)	7 (1)	0.05	EG:EG0003.6	Drosophila melanogaster]
gi|7299549|gb|AAF54735.1|	18	31658	2 (1)	2 (1)	0.11	tachykinin, isoform A	Drosophila melanogaster]
gi|19922596|ref|NP_611410.1|	17	43906	8 (1)	5 (1)	0.08	endophilin B, isoform A	Drosophila melanogaster]
gi|84795763|gb|AAF58891.2|	15	40881	1 (1)	1 (1)	0.08	CG1667	Drosophila melanogaster]
gi|22832631|gb|AAF50864.2|	14	16856	4 (1)	3 (1)	0.2	microsomal glutathione S-transferase-like, isoform A	Drosophila melanogaster]
